# Supplementary material for: A metabolic switch regulates the transition between growth and diapause in C. elegans
Source: BMC Biol. 2020 Mar 18;18:31. doi: 10.1186/s12915-020-0760-3 (PMC7081555; doi:10.1186/s12915-020-0760-3)
Supplement: Supplementary file 9 — Additional file 9: Table S1. Molar abundances of all 43 proteins in biological replicates for all tested conditions. [file 12915_2020_760_MOESM9_ESM.xlsx]

## Sheet: 43enzymes_fmol_per_μg_TPC
	daf-2 at 15˚C, L3 larvae				daf-2 at 25˚C, dauer				daf-2 at 25˚C with DA, arrested L3				daf-2;aak-2 at 25˚C, dauer				daf-2;aak-2 at 25˚C with DA, L3
PROTEIN (fmol/μg total protein)	Biological replicate I	Biological replicate II	Biological replicate III		Biological replicate I	Biological replicate II	Biological replicate III		Biological replicate I	Biological replicate II	Biological replicate III		Biological replicate I	Biological replicate II	Biological replicate III		Biological replicate I	Biological replicate II	Biological replicate III
HXK-3	1.21927	1.81174	0.781436		2.33481	2.70715	1.25668		1.69016	1.11119	1.37315		1.76526	1.59551	2.06732		1.70984	1.13096	2.78582
GPI-1	9.72413	11.9415	6.03968		13.991	18.1065	12.8768		8.34889	8.11862	8.68181		6.6823	6.65188	7.94266		11.7206	7.65272	18.5348
PFK-1	4.34611	5.70214	3.11692		7.94985	11.7684	7.06645		7.98326	3.96144	2.2283		6.78289	3.71299	4.72309		8.08679	2.84597	15.9354
FBP-1	8.72912	11.0399	6.51174		14.2652	19.4258	8.64361		14.8478	12.0609	11.0196		6.30584	4.7872	6.22172		9.16719	6.6552	13.9238
ALDO-1	20.2654	32.3763	14.3318		64.0055	64.6619	44.0499		42.6982	30.245	37.383		17.9364	24.1448	34.258		24.8455	11.527	40.4898
ALDO-2	35.6721	62.0847	28.9921		60.1088	77.2628	43.6139		107.841	82.9757	120.332		44.1587	35.4863	80.7297		67.1769	44.354	132.234
TPI-1	11.9634	30.0467	10.3487		21.3673	34.3064	30.2305		34.5472	31.31	31.2214		14.8688	16.7203	23.2365		19.1424	17.574	30.4729
PGK-1	9.43813	20.7128	9.24299		21.1969	29.7346	17.4883		22.2763	13.4791	21.4482		17.5979	12.3177	21.1065		19.0439	13.2258	39.907
IPGM-1	8.05357	11.8933	4.8833		14.7884	18.551	14.8296		14.0658	11.2738	12.7087		7.60499	6.41439	8.00046		11.5014	6.27316	16.8533
ENOL-1	27.7012	50.9939	18.8911		71.1842	87.4066	57.159		61.9366	38.993	55.3109		41.5475	25.7274	49.3581		47.5014	24.2981	73.9723
PYK-1	6.14198	9.39309	3.80718		15.8115	19.9578	12.5153		9.33355	9.11807	10.6074		6.06951	6.95981	7.83904		5.80355	4.60567	11.6246
PYK-2	1.35858	1.86879	0.727044		2.31565	2.65761	1.09926		1.56617	1.78453	1.49215		1.60523	1.65406	0.530489		1.30872	1.01732	1.84956
PYC-1	3.36728	4.39682	2.58902		5.64626	7.36169	4.99267		3.10266	3.88252	2.43589		2.08859	2.99082	2.57604		3.42852	3.15934	6.60322
PCK-1	11.7054	16.6652	7.1611		25.7313	40.1661	21.8661		42.0306	41.4674	38.8029		10.023	10.3045	8.83916		16.5875	13.2951	26.1083
PCK-2	22.4531	32.3907	12.798		44.0343	57.1569	39.6566		58.3569	51.3504	59.2676		18.6778	17.5308	22.9929		36.0947	23.9452	53.6393
GPD-2	83.8657	136.293	55.3333		178.157	194.106	98.8091		170.052	192.477	183.899		88.4271	69.0124	99.9635		128.149	77.9199	227.157
GPD-4	1.49157	1.17316	0.560152		3.4823	1.30512	0.522294		2.30257	2.33394	1.53417		1.80927	1.16721	0.440788		1.95277	1.78043	3.62946
PDHB-1	7.45912	10.4209	3.51035		7.59569	9.01784	6.50151		6.01989	5.4211	5.08597		3.27824	3.71782	5.53286		6.19305	5.85418	10.4761
PDHA-1	5.84156	8.05782	2.97304		6.9407	7.15869	3.27765		4.69013	3.69931	5.24262		5.53579	3.1771	6.37348		4.91391	3.16888	8.03719
DLAT-1	6.27007	9.91031	4.01035		8.91363	10.5019	7.95275		6.83269	4.08295	5.25272		3.82713	3.80838	5.3401		6.51481	3.66851	9.90943
DLD-1	10.4655	15.0685	5.99417		13.6711	15.7237	11.4534		11.2146	9.68987	10.8314		6.63187	5.94777	7.15384		12.2118	6.66611	18.7942
CTS-1	37.058	63.8093	25.1699		51.2769	59.5195	39.525		56.8575	40.2734	48.7513		33.9262	22.6166	30.1079		46.5533	30.8794	89.5107
ACO-1	11.6433	16.7456	9.5368		6.69526	8.73212	7.09618		7.71699	6.89151	6.4465		2.4033	2.71236	4.29498		8.40533	8.10728	18.8808
ACO-2	20.3587	32.3534	14.5238		42.8228	59.9766	38.6428		45.9169	32.1216	50.9503		23.7881	20.7513	29.6792		25.4672	17.1155	49.0523
IDH-1	25.2341	48.3479	18.3297		17.2227	19.9177	10.6004		26.3763	16.1551	24.5331		7.77973	4.65054	12.9966		27.9529	15.4633	51.3633
IDH-2	2.78517	3.27329	1.45539		2.08971	1.7749	1.15013		2.54771	2.35279	2.94975		1.37785	1.06053	1.47244		3.74586	2.16734	5.92088
IDHA-1	10.8507	17.0486	10.0529		21.1939	24.1748	17.9029		7.3854	6.68085	13.9834		13.925	8.36942	20.7401		10.5894	4.66801	17.9254
IDHB-1	5.11937	7.85864	3.59285		9.34801	11.7775	7.05759		6.61631	6.46785	5.35087		6.63948	5.01235	5.3458		5.76781	4.2031	9.16371
IDHG-1	29.2344	40.9811	29.1664		30.1104	32.1796	21.2758		22.5101	17.2219	17.0627		16.5071	14.8094	14.0816		27.8527	18.9129	51.3809
IDHG-2	1.77996	3.18105	1.32841		6.18258	6.52585	4.59836		2.74639	2.33057	2.74402		3.16522	2.58437	2.60714		1.68	1.04472	1.07152
OGDH-1	4.17339	7.12055	3.60974		8.31541	10.6469	9.20199		6.07026	5.47885	5.07844		6.82235	4.63026	6.19262		5.00684	4.53084	9.27202
DLST-1	6.70713	12.3766	5.05567		8.85601	8.15359	7.12446		5.70439	3.20658	7.49809		5.33973	3.90804	6.22836		7.23187	3.73855	14.3969
SUCA-1	8.87641	11.7079	6.58008		17.2499	19.228	14.8638		6.10927	6.16538	6.89591		11.2288	8.07859	11.7936		6.79886	4.73203	6.82187
SUCG-1	2.64448	3.86302	1.98258		2.89088	3.6058	2.097		2.38974	1.58809	1.64706		2.40228	1.67153	1.89185		2.28219	1.36199	3.1656
SUCL-2	2.2617	3.05104	1.81084		1.28486	0.997403	0.889863		1.62122	1.62494	1.13854		0.50689	0.802743	0.802097		1.66315	1.50331	2.66236
SDHA-1	5.9417	10.8425	5.32331		11.5929	14.074	10.057		9.3441	7.92143	10.1573		6.15309	5.73569	6.84656		9.09371	5.2177	16.2566
SDHA-2	4.72738	9.75462	2.07346		7.02272	10.7624	0.719467		2.5031	4.15951	8.1983		2.01668	6.21426	9.00209		5.75426	7.69843	29.8071
SDHB-1	6.82644	10.4769	6.2335		9.04725	11.612	12.9539		13.5573	8.60628	10.3089		5.70146	4.58107	7.03124		7.95271	5.64726	14.5671
MEV-1	7.40028	8.94757	4.8071		12.7991	14.3039	9.57785		9.92495	7.11616	9.28432		6.32484	4.63941	7.61827		7.01448	4.58365	14.1455
FUM-1	10.0492	13.6801	4.62216		22.1447	17.2938	13.1269		6.54579	14.298	11.6647		4.73093	4.18879	11.8082		17.3623	10.7442	28.9508
MDH-1	40.0252	77.9354	36.6977		97.6207	121.632	83.9695		104.848	74.4768	85.5982		47.2928	37.1563	56.5778		72.0418	46.2089	90.0896
MDH-2	42.5746	69.0097	35.723		62.9616	86.3132	55.622		58.5059	50.6439	33.2801		40.088	26.517	45.2886		41.8656	36.8989	90.9519
ICL-1	8.2114	10.7466	11.057		35.8349	42.5448	25.6446		36.4186	24.5972	26.2998		24.0632	22.1173	27.5956		19.4162	11.8516	34.463
